# Supplementary material for: Fish Brain Cell Lines Can Be Infected with Adenoviral Vectors and Support Transgene Expression—An In Vitro Approach
Source: Int J Mol Sci. 2024 Dec 12;25(24):13357. doi: 10.3390/ijms252413357 (PMC11676386; doi:10.3390/ijms252413357)
Supplement: Supplementary file 1 [file ijms-25-13357-s001.zip]

Archive with 1 entries (1 files):
- ijms-3339183-supplementary.pptx
